# Supplementary material for: The Effect of Amino Acids on Production of SCFA and bCFA by Members of the Porcine Colonic Microbiota
Source: Microorganisms. 2022 Mar 31;10(4):762. doi: 10.3390/microorganisms10040762 (PMC9025589; doi:10.3390/microorganisms10040762)
Supplement: Supplementary file 1 [file microorganisms-10-00762-s001.zip]

Archive with 1 entries (1 files):
- microorganisms-1589175-supplementary.pdf
